# Supplementary material for: Design and Fabrication of α-MnO2-Nanorods-Modified Glassy-Carbon-Electrode-Based Serotonin Sensor
Source: Biosensors (Basel). 2022 Oct 9;12(10):849. doi: 10.3390/bios12100849 (PMC9599580; doi:10.3390/bios12100849)
Supplement: Supplementary file 1 [file biosensors-12-00849-s001.zip]

Archive with 1 entries (1 files):
- biosensors-1931624-supplementary.pdf
